# Supplementary material for: VWCE modulates amino acid-dependent mTOR signaling and coordinates with KICSTOR to recruit GATOR1 to the lysosomes
Source: Nat Commun. 2023 Dec 20;14:8464. doi: 10.1038/s41467-023-44241-8 (PMC10733324; doi:10.1038/s41467-023-44241-8)
Supplement: Supplementary file 4 — Source Data [file 41467_2023_44241_MOESM4_ESM.zip]

Archive with 4 entries (3 files):
- Source Data file/
- Source Data file/Source Data-statistics.xlsx
- __MACOSX/Source Data file/._Source Data-statistics.xlsx
- Source Data file/Source Data-Unprocessed western blots.pdf
