# Supplementary material for: VWCE modulates amino acid-dependent mTOR signaling and coordinates with KICSTOR to recruit GATOR1 to the lysosomes
Source: Nat Commun. 2023 Dec 20;14:8464. doi: 10.1038/s41467-023-44241-8 (PMC10733324; doi:10.1038/s41467-023-44241-8)
Supplement: Supplementary file 4 — Source Data [file 41467_2023_44241_MOESM4_ESM.zip › Source Data file/Source Data-statistics.xlsx]

## Sheet: Figure 1
Figure 1c
	siCtrl	siVWCE
	1.11236	0.07822
	0.79586	0.10266
	1.09178	0.11097
Figure 1f
		siCtrl		siVWCE
	a.a.	-	+	-	+
		0.368	0.56	0.44	0.4793
		0.4065	0.544	0.3434	0.5308
		0.4304	0.6358	0.5303	0.4007
		0.203	0.5904	0.3048	0.5753
		0.2962	0.6334	0.3477	0.5899
		0.1911	0.5402	0.5787	0.5594
		0.3479	0.4926	0.4203	0.5561
		0.3758	0.4058	0.5061	0.5849
		0.3879	0.565	0.4216	0.3411
		0.3942	0.5235	0.4955	0.587
		0.3732	0.5538	0.4297	0.515
		0.3829	0.4224	0.4657	0.4993
		0.4206	0.5347	0.5203	0.4309
		0.3423	0.6251	0.3929	0.542
		0.3808	0.4185	0.4793	0.4504
		0.3834	0.4417	0.5856	0.4691
		0.2967	0.5371	0.6236	0.5635
		0.4295	0.5952	0.5643	0.5433
		0.3687	0.4655	0.6195	0.4144
		0.3804	0.605	0.6142	0.3959
		0.3794	0.4841	0.5706	0.5541
		0.3548	0.625	0.4516	0.5569
		0.3614	0.5945	0.482	0.3633
		0.3914	0.6139	0.4554	0.5507
		0.3637	0.5964	0.5608	0.5042
		0.355	0.4999	0.3667	0.5367
		0.3861	0.4113	0.3569	0.5313
		0.3358	0.5134	0.4735	0.3664
		0.3169	0.3234	0.2736	0.5235
		0.3582	0.4	0.2614	0.463

## Sheet: Figure 3
Figure 3c
	MIOS		KPTN
	siCtr	siVWCE	siCtr	siVWCE
	1.14968	0.648042	1.04276	0.372925
	0.933092	0.449845	1.04009	0.537291
	0.917225	0.286157	0.917148	0.715726
Figure 3f
	siCtr	siVWCE
	0.4064	0.1867
	0.3785	0.2274
	0.4412	0.1663
	0.4552	0.1374
	0.667	0.1175
	0.5898	0.12
	0.2688	0.1911
	0.4092	0.1486
	0.3578	0.2168
	0.4418	0.1922
	0.5688	0.1203
	0.319	0.1887
	0.3318	0.1428
	0.2968	0.1762
	0.2498	0.1356
	0.4008	0.2245
	0.3982	0.2153
	0.1904	0.1861
	0.1591	0.1311
	0.2079	0.1349
Figure 3h
	siCtr	siVWCE
	0.2918	0.1773
	0.4108	0.1893
	0.3924	0.1913
	0.4045	0.3015
	0.288	0.2206
	0.5143	0.3503
	0.3932	0.438
	0.4128	0.3509
	0.464	0.4303
	0.4178	0.4337
	0.5522	0.4483
	0.5098	0.4055
	0.3756	0.3843
	0.4917	0.2978
	0.5153	0.4081
	0.3502	0.2537
	0.3431	0.2136
	0.3693	0.1765
	0.2647	0.3037
	0.4912	0.3527

## Sheet: Figure 4
Figure 4a
		VWCE_pvalue	VWCE_logfoldchange	tumor_number	normal_number
	BLCA	0.157248	-0.170325	411	19
	BRCA	1.55161e-21	-0.435108	1097	120	****
	CESC	0.184654	-0.360872	304	5
	CHOL	0.00815369	-1.57174	36	9	**
	HNSC	0.0349517	-0.272382	500	46	*
	KICH	6.07193e-05	-0.291622	65	24	****
	PAAD	0.400954	-0.078274	177	5
	PCPG	0.54642	-0.0434063	178	8
	PRAD	2.85348e-06	-0.364323	498	53	****
	LIHC	0.000588221	0.449527	374	50
Figure 4b
	HepG2	Huh7	PC3	22Rv1	DU145
	26.09	17.67	0.1362	0.1634	0.3426
Figure 4c
	HepG2	Huh7	PC3	22Rv1	DU145	HEK293T
	3.27918	2.59069	0.003247	0.025199	0.007942	1.11214
	3.23403	2.36745	0.002988	0.034616	0.011037	1.01631
	2.81539	2.33486	0.003338	0.029037	0.010016	0.884745
Figure 4f
		FLAG-vector		VWCE-FLAG
	a.a.	-	+	-	+
		0.207818	0.94165	0.178632	0.432244
		0.119025	0.741511	0.139579	0.464782
		0.178651	0.98784	0.252601	0.590421
Figure 4h
		vector		VWCE-FLAG
	a.a.	-	+	-	+
		0.2089	0.3546	0.1144	0.1947
		0.2106	0.3787	0.1592	0.1957
		0.2617	0.4382	0.1899	0.1595
		0.1589	0.4315	0.1133	0.2227
		0.249	0.4061	0.3092	0.3123
		0.1776	0.316	0.1177	0.2142
		0.2122	0.3686	0.282	0.2494
		0.272	0.3561	0.1167	0.2166
		0.2103	0.308	0.1688	0.2609
		0.1453	0.4316	0.1604	0.3187
		0.2648	0.4097	0.2055	0.2783
		0.1495	0.6052	0.2352	0.2049
		0.2005	0.3577	0.2044	0.1973
		0.2147	0.3037	0.3083	0.2956
		0.2044	0.1973	0.2086	0.1897
		0.1005	0.355	0.1859	0.2503
		0.2237	0.3724	0.2369	0.2401
		0.1905	0.4212	0.1232	0.2427
		0.2659	0.3025	0.1675	0.2772
		0.1747	0.3824	0.2688	0.2874
Figure 4i
	vector	VWCE-FLAG
	800	235
	835	269
	914	355
	571	266
	717	240
	727	284
Figure 4k
	Day	Vector										VWCE-FLAG
	6	74.87	145.36	83.7	80.51	94.48	142.67	95.46	96.34	58.39	157.39	82.05	137.15	95.53	103.28	59.11	132.22	82.51	81.99	55.43	39.81
	8	86.62	166.85	97.71	166.85	104.51	158.22	105.52	108.08	61.69	176.79	84.34	160.92	102.95	121.84	67.2	144.49	90.05	88.94	77.58	42.36
	10	89.15	175.24	118.9	175.24	110.88	160.36	113.61	113.7	70.64	208.51	87.95	164.47	109.68	120.01	70.06	160.74	97.99	113.38	89.48	43.57
	12	101.15	192.12	142.96	192.12	124.37	162.01	132.96	125.54	91.87	216.54	90.87	177.91	124.79	125.01	81.42	174.25	105.39	128.8	91.67	50.08
	14	142.96	206.56	152.58	206.56	136.38	168.35	157.14	150.57	99.63	221.81	99.58	181.91	144.06	136.43	109.96	189.32	118.99	173.64	121.68	61.37
	16	165.93	211.37	181.45	211.37	166.86	177.02	193.48	184.56	111.99	238.76	109.39	196.33	171.92	156.92	120.42	196.68	120.33	183.99	125.5	73.61
	18	192.53	233	209.83	233	198.81	183.33	234.78	225.92	156.91	255.24	133.21	204.81	208.07	171.98	140.34	212.42	132.9	188.36	131.12	134.03
	20	232.92	270.32	284.51	270.32	220.76	188.84	336.66	312.95	185.67	281.63	168.96	209.38	250.6	193.29	182.24	222.98	172.14	203.49	133.66	182.47
	22	298.86	306.85	316.65	306.85	293.26	194.83	366.25	406.32	226.44	287.7	214.34	212.74	280.97	253.19	198	231.6	190.72	223.97	138.48	182.73
	24	331.86	371.15	358.69	371.15	344.62	259.62	401.47	433.69	246.95	309.92	241.97	227.02	323.2	289.3	200.44	237.37	203.73	243.81	153.72	183.77
	26	379.46	442.5	418.42	442.5	382.17	294.23	424.38	446.35	298.42	406.5	323.94	260.31	360.63	305.93	223.35	246.19	210.82	257.9	158.18	202.13
	28	426.65	517.39	540.68	517.39	426.87	354.8	462.4	474.52	307.95	545.1	360.61	284.84	393.95	322.39	230.28	284.73	226.4	260.56	168.71	205.79
	30	480.98	779.66	607.35	779.66	517.75	456.08	543.77	509.37	340.33	673	367.83	389.33	431.09	331.53	314.77	456.92	269.11	309.18	216.82	212.97
Figure 4l
	vector	VWCE-FLAG
	0.26	0.11
	0.23	0.1
	0.21	0.09
	0.2	0.08
	0.16	0.08
	0.16	0.08
	0.15	0.07
	0.13	0.06
	0.12	0.05
	0.11	0.03

## Sheet: Extended Data Figure 1
ED Fig. 1c
	shCtrl	shVWCE
	1.15693	0.20692
	0.95369	0.23597
	0.88938	0.26892
ED Fig. 1e
	siCtrl	siVWCE
	124	11.1
	131	15.7
	165	19

## Sheet: Extended Data Figure 2
ED Fig. 2b
	a.a.	-	+
		1.0554	0.769408
		0.926951	0.716347
		1.13864	0.958345
ED Fig. 2i
	a.a.	-	+
		0.226	0.1593
		0.2985	0.167
		0.1777	0.2151
		0.2732	0.0523
		0.2841	0.1761
		0.2277	0.2812
		0.1125	0.2635
		0.1003	0.2669
		0.1837	0.2543
		0.27	0.1669
		0.2112	0.1508
		0.2156	0.0941
		0.1303	0.2955
		0.1941	0.2072
		0.1885	0.2867
		0.2135	0.1965
		0.0928	0.1905
		0.1861	0.1902
		0.2646	0.3649
		0.1178	0.1026
ED Fig. 2m
	siCtrl	siSZT2
	1.02553	0.481228
	0.826471	0.558952
	1.00488	0.457384

## Sheet: Extended Data Figure 4
ED Fig. 4c
	siCtrl	siVWCE
	0.910534	0.731054
	1.16396	0.466295
	0.925502	0.54266
ED Fig. 4e
	siCtrl	siVWCE
	0.867888	0.619044
	0.911145	0.363344
	1.22097	0.6329
ED Fig. 4g
	siCtrl	siVWCE
	0.904325	0.511999
	1.02255	0.380909
	1.07312	0.650697
ED Fig. 4i
	siCtrl	siVWCE
	0.4463	0.429
	0.447	0.4681
	0.421	0.3784
	0.248	0.4016
	0.3041	0.487
	0.472	0.5419
	0.4633	0.395
	0.3686	0.5317
	0.4029	0.2964
	0.4775	0.4415
	0.3993	0.3871
	0.4064	0.5674
	0.4124	0.4285
	0.2602	0.48
	0.3378	0.4039
	0.4109	0.4054
	0.3386	0.2864
	0.3559	0.429
	0.4618	0.4233
	0.3914	0.4628
ED Fig. 4k
	siCtrl	siVWCE
	0.3647	0.2762
	0.2734	0.3218
	0.211	0.2717
	0.1825	0.2485
	0.2501	0.2934
	0.2404	0.3759
	0.2885	0.4416
	0.3946	0.4209
	0.2734	0.3401
	0.3157	0.2519
	0.2406	0.2573
	0.2884	0.2824
	0.3718	0.2951
	0.261	0.3758
	0.2776	0.2742
	0.3578	0.3043
	0.4071	0.267
	0.3658	0.3466
	0.3462	0.2623
	0.3321	0.2971

## Sheet: Extended Data Figure 5
ED Fig. 5e
	mL	siCtrl		siVWCE
	7.5	0.068244	0.040218	0.085065	0.109302
	8	0.132346	0.095203	0.031201	0.180925
	8.5	0.265717	0.208952	0.098906	0.108918
	9	0.245712	0.115599	0.108029	0.040528
	9.5	0.287951	0.059489	0.140319	0.023157
	10	0.290351	0.111563	0.144706	0.075934
	10.5	0.358168	0.33125	0.241108	0.13236
	11	0.381655	0.344324	0.270685	0.173071
	11.5	0.478774	0.277522	0.270707	0.171545
	12	0.379218	0.230713	0.185446	0.251226
	12.5	0.322765	0.184647	0.109455	0.225164
	13	0.270415	0.147934	0.197294	0.153729
	13.5	0.189929	0.255865	0.178854	0.259033
	14	0.152568	0.331979	0.210452	0.127345
	14.5	0.219523	0.13059	0.145442	0.239494
	15	0.132734	0.135464	0.147093	0.31551
	15.5	0.132619	0.186316	0.288574	0.159916
	16	0.579449	0.586132	0.80019	0.697516
	16.5	0.920357	0.890603	0.99796	1.04063
	17	0.873131	0.819632	0.857436	0.889438
	17.5	0.857032	0.768039	0.775279	0.751774
	18	0.73747	0.607271	0.62595	0.368883
	18.5	0.426705	0.224718	0.388376	0.137909
	19	0.182846	0.167939	0.197069	0.105329
	19.5	0.188125	0.068925	0.153456	0.131025
	20	0.156196	0.060405	0.113603	0.178902
	20.5	0.096393	0.136792	0.045583	0.128583

## Sheet: Extended Data Figure 6
ED Fig. 6b
		FLAG-vector		VWCE-FLAG
	a.a.	-	+	-	+
		0.336736	0.927959	0.404648	0.268218
		0.32368	0.987106	0.436726	0.656054
		0.451067	0.963924	0.515738	0.534012
ED Fig. 6d
		FLAG-vector		VWCE-FLAG
	a.a.	-	+	-	+
		0.074138	1.06609	0.060871	0.642578
		0.126344	0.877628	0.136705	0.639813
		0.334362	0.903804	0.22223	0.483873
ED Fig. 6k
		vector		VWCE-FLAG
	a.a.	-	+	-	+
		0.2341	0.4284	0.2454	0.3531
		0.195	0.4071	0.1471	0.3412
		0.2502	0.4203	0.1253	0.2338
		0.2251	0.2763	0.1244	0.3947
		0.2766	0.3385	0.1916	0.2398
		0.1197	0.3879	0.2277	0.3465
		0.1745	0.359	0.177	0.3475
		0.2834	0.4	0.1073	0.3927
		0.2499	0.487	0.186	0.4321
		0.2945	0.4304	0.1806	0.2685
		0.3184	0.4399	0.178	0.3616
		0.2911	0.3957	0.2612	0.3814
		0.1858	0.4097	0.2156	0.41
		0.3146	0.4561	0.2283	0.321
		0.341	0.4335	0.2034	0.377
		0.2953	0.3172	0.2077	0.3344
		0.1273	0.3682	0.2843	0.3879
		0.164	0.3357	0.2942	0.2556
		0.1532	0.4544	0.244	0.3698
		0.1896	0.396	0.2788	0.2717
ED Fig. 6l
		vector		VWCE-FLAG
	a.a.	-	+	-	+
		0.2847	0.5817	0.3186	0.4128
		0.3756	0.5426	0.3931	0.4199
		0.4663	0.3866	0.4084	0.2978
		0.435	0.4429	0.3185	0.4057
		0.4542	0.5603	0.4151	0.5071
		0.4575	0.6435	0.3981	0.3414
		0.331	0.4448	0.1831	0.3702
		0.4214	0.5222	0.4172	0.315
		0.2633	0.6003	0.4326	0.307
		0.2304	0.3949	0.322	0.3116
		0.2642	0.3959	0.1156	0.1867
		0.2858	0.3368	0.2104	0.4702
		0.4143	0.4532	0.2656	0.4323
		0.3065	0.4539	0.3327	0.449
		0.2456	0.3452	0.3867	0.4408
		0.4523	0.4361	0.2488	0.4542
		0.368	0.5021	0.2595	0.5391
		0.3605	0.4206	0.4258	0.4908
		0.3586	0.5015	0.2098	0.4126
		0.2051	0.4108	0.1325	0.4729
ED Fig. 6m
		vector		VWCE-FLAG
	a.a.	-	+	-	+
		0.2074	0.7033	0.2869	0.5975
		0.1419	0.6935	0.3051	0.6525
		0.2173	0.6909	0.2904	0.6272
		0.2524	0.6534	0.3066	0.5953
		0.1855	0.5238	0.2559	0.6007
		0.171	0.5237	0.3328	0.4746
		0.2871	0.4352	0.2917	0.6117
		0.2452	0.5308	0.2867	0.5638
		0.3346	0.5776	0.3019	0.3154
		0.254	0.5216	0.2507	0.5263
		0.1734	0.365	0.2951	0.4673
		0.3646	0.5108	0.2505	0.4078
		0.2614	0.598	0.2881	0.6033
		0.3297	0.3766	0.299	0.5881
		0.1849	0.5558	0.1773	0.5652
		0.302	0.5577	0.2254	0.4638
		0.2643	0.4904	0.209	0.5205
		0.305	0.4926	0.3002	0.4105
		0.2917	0.5258	0.2145	0.5807
		0.2045	0.4533	0.2775	0.4496
ED Fig. 6n
		vector		VWCE-FLAG
	a.a.	-	+	-	+
		0.28	0.5048	0.2454	0.4264
		0.1543	0.387	0.2866	0.408
		0.2864	0.2549	0.2484	0.3238
		0.1859	0.2596	0.3345	0.408
		0.2677	0.3101	0.2816	0.2639
		0.2537	0.3959	0.2361	0.452
		0.1986	0.2625	0.2745	0.3633
		0.2632	0.318	0.2686	0.277
		0.2802	0.3896	0.2378	0.2852
		0.2477	0.4331	0.2087	0.4146
		0.1258	0.2571	0.3265	0.4623
		0.3035	0.611	0.2543	0.4428
		0.2267	0.3676	0.3296	0.3238
		0.1947	0.2541	0.1625	0.4174
		0.3231	0.3732	0.2364	0.287
		0.1493	0.3559	0.287	0.4889
		0.1335	0.3682	0.2558	0.4621
		0.2427	0.3303	0.148	0.4344
		0.2659	0.3177	0.2768	0.2751
		0.1747	0.2567	0.2773	0.4815

## Sheet: Extended Data Figure 7
ED Fig. 7a
	vector	VWCE-FLAG
	969	640
	1211	696
	1129	715
	1013	624
	869	644
	1168	702
ED Fig. 7b
	vector	VWCE-FLAG
	849	340
	782	246
	517	346
	665	503
	706	315
	642	406
ED Fig. 7c
	vector	VWCE-FLAG
	634	638
	668	660
	683	681
	701	650
	658	628
	609	647
ED Fig. 7d
	vector	VWCE-FLAG
	582	506
	503	530
	555	500
	548	514
	547	603
	577	618
ED Fig. 7f
	Day	Vector										VWCE-FLAG
	6	117.66	152.29	81.88	104.88	98.32	72.83	109.37	76.31	79.6	101.82	84.94	110	111.57	93.77	62.74	148.89	128.18	49.39	148.46	75.23
	8	123.15	175.3	84.65	125.65	112.93	79.63	171.95	88.51	88.56	126.5	90.98	125.16	123.62	117.27	69.78	159.41	131.74	58.32	172.89	81.08
	10	140.32	183.03	99.42	136.38	112.2	102.91	179.64	94.08	90.03	128.68	124.51	151.84	137.23	150.57	71.99	164.21	140.8	68.13	187.76	88.08
	12	130.26	187.76	101.87	139.61	129.67	119.84	180.1	117.71	101.15	149.64	127.08	155.6	144.99	173.85	74.1	191.28	145.24	82.32	200.44	95.16
	14	194.42	210.62	112.2	145.76	151.62	148.55	182.19	126.5	126.2	155.6	131.64	162.57	155.35	180.22	106.14	197.84	162.93	110.34	214.05	107.41
	16	218	211.28	127.91	194.21	193.85	174.05	190.08	170.57	129.3	182.83	136.24	191.13	163.57	191.47	121.65	202.26	166.58	129.27	218.71	120.34
	18	248.04	218.82	162.97	247.85	225.88	196.36	209.29	195.98	140.8	187.45	163.54	199.59	177.55	199.67	131.72	219.37	178.61	154.94	222.78	137.76
	20	291.75	247.12	188.78	331.71	271.93	222.67	232.6	259.4	187.82	192.01	215.98	205.69	185.44	209.45	159.05	237.57	199.28	160.72	232.93	152.17
	22	367.02	280.86	234.39	394.73	314.67	260.48	250.18	276.63	243.06	200.4	197.6	207.04	194.6	214.78	176.59	257.17	212.19	183.17	242	166.03
	24	398.38	329.43	350.82	498.39	388.48	337.32	268.35	284.81	312.77	245.87	215.93	242.23	210.4	230.96	189.29	268.08	225.37	191.11	277.01	186.54
	26	493.88	355.06	375	631.16	430.86	384.75	277.71	293.26	353.76	294.28	245.68	312.18	233.94	272.7	190.11	301.31	231.37	195.36	313.74	207.78
	28	622.32	405.26	496.2	672.34	455.43	507.35	335.57	325.68	368.4	354.03	313.4	378.62	266.41	324.97	204.61	331.65	265.77	202.48	345.23	218.91
	30	728.47	460.55	584.42	706.26	481.23	532.48	452.43	327.09	393.4	414.47	351.95	453.57	321.83	380.39	232.74	354.24	319.21	214.19	481.9	230.8
ED Fig. 7g
	vector	VWCE-FLAG
	0.26	0.11
	0.24	0.1
	0.22	0.1
	0.2	0.09
	0.17	0.08
	0.16	0.08
	0.15	0.08
	0.14	0.06
	0.12	0.05
	0.12	0.04
ED Fig. 7i
	Day	Vector										VWCE-FLAG
	6	114.85	104.94	68.51	78.15	114.19	151.06	120.07	108.03	131.13	87.52	62.99	75.82	97.57	122.05	91.03	134.11	94.29	65.05	58.67	39.37
	8	135.17	118.84	89.56	81.12	121.53	141.14	135.6	141.49	148.58	100.78	67.72	85.58	99.06	140.34	97.86	163.47	110.25	71.43	67.36	40.16
	10	149.33	127.6	107.22	82.5	122.54	145.18	136.4	164.33	159.59	122.62	87.17	93.32	103.56	152.87	100.07	180.09	119.86	83.7	70.6	43.33
	12	171.94	152.85	125.5	93.92	123.92	157.15	142.08	171.69	164.16	128.22	108.31	102.7	118.84	156.79	105.52	186.37	132.84	87.39	70.88	52.68
	14	201.22	159.82	158.5	108.25	145.07	170.25	146.52	182.48	186.82	136.52	124.68	133.79	132.6	179.61	130.09	193.32	151.19	97.18	81.43	60.05
	16	226.21	166.68	171.86	129.88	170.2	206.8	155.13	204.56	189.04	153.92	157.52	158.4	146.96	214.48	177.45	201.51	154.74	105.42	92.6	68.84
	18	275.28	214.24	189.86	152.8	211.05	215.88	194.62	217.65	195.86	168.57	171.55	191.95	171.03	234.03	211.49	201.59	180.36	124.96	103.95	83.69
	20	349.81	221	261.45	211.93	252.3	235.19	252.22	218.52	202.85	180.9	185.3	244.21	234.44	238.86	243.66	202.01	221.23	140.97	113.62	89.85
	22	457.4	309.51	359.55	234.37	279.17	239.13	305.58	220.41	220.01	191.14	204.57	315.14	296.45	272.5	258.16	207.47	246.02	168.8	129.69	104.58
	24	517.99	402.53	414.18	260.11	354.75	245.24	420.71	253.32	236.56	213.67	225.03	354.1	349.54	287.74	300.83	224.24	315.17	177.86	136.32	123.36
	26	610.64	461.38	443.24	243.18	399.64	250.01	500.35	286.07	256.84	264.41	296.01	395.76	372.65	294.91	400.96	228.71	375.79	190.82	136.17	143.03
	28	649.12	532.44	517.74	269.69	411.39	278.28	542.18	331.53	291.18	307.94	374.01	432.71	418.48	302.14	426.93	232.08	391.03	197.11	141.33	160.33
	30	689.8	548.75	636.84	353.52	494.35	426.72	578.95	356.13	327.95	353.07	392.62	493.14	459.93	326.1	529	269.14	438.1	217.99	156.6	183.7
ED Fig. 7j
	vector	VWCE-FLAG
	0.25	0.13
	0.23	0.12
	0.21	0.09
	0.18	0.08
	0.16	0.08
	0.16	0.08
	0.14	0.07
	0.11	0.05
	0.1	0.04
	0.11	0.02
